# Supplementary material for: Holocellulose from a Winemaking By-Product to Develop a Biopolymeric System for Bacterial Immobilization: Adsorption of Ochratoxin A in Wine Model Solutions (Box–Behnken Design)
Source: Toxins (Basel). 2025 Jan 6;17(1):26. doi: 10.3390/toxins17010026 (PMC11768956; doi:10.3390/toxins17010026)
Supplement: Supplementary file 1 [file toxins-17-00026-s001.zip]

Archive with 1 entries (1 files):
- toxins-3359179-supplementary.pdf
